# Supplementary material for: TGFβ1 priming enhances CXCR3‐mediated mesenchymal stromal cell engraftment to the liver and enhances anti‐inflammatory efficacy
Source: J Cell Mol Med. 2023 Feb 23;27(6):864–78. doi: 10.1111/jcmm.17698 (PMC10002976; doi:10.1111/jcmm.17698)
Supplement: Supplementary file 1 — Figures S1–S4 [file JCMM-27-864-s002.zip]

Archive with 2 entries (2 files):
- JCMM_17698_Supp Figures 1-4_SK edit 30_jan.docx
- JCMM_17698_Supplementary figure_legends_SK edit.docx
